# Supplementary material for: Classification of Intraoral Photographs with Deep Learning Algorithms Trained According to Cephalometric Measurements
Source: Diagnostics (Basel). 2025 Apr 22;15(9):1059. doi: 10.3390/diagnostics15091059 (PMC12071284; doi:10.3390/diagnostics15091059)
Supplement: Supplementary file 1 [file diagnostics-15-01059-s001.zip]

Archive with 1 entries (1 files):
- diagnostics-3519690-supplementary.pdf
